# Supplementary material for: The effect of rare variants on inflation of the test statistics in case–control analyses
Source: BMC Bioinformatics. 2015 Feb 20;16:53. doi: 10.1186/s12859-015-0496-1 (PMC4339749; doi:10.1186/s12859-015-0496-1)
Supplement: Additional file 1: — (.R) – R code for simulations. [file 12859_2015_496_MOESM1_ESM.zip]

Archive with 1 entries (1 files):
- 1587863219152525_add1.r
