# Supplementary material for: The effect of rare variants on inflation of the test statistics in case–control analyses
Source: BMC Bioinformatics. 2015 Feb 20;16:53. doi: 10.1186/s12859-015-0496-1 (PMC4339749; doi:10.1186/s12859-015-0496-1)
Supplement: Additional file 1: — (.R) – R code for simulations. [file 12859_2015_496_MOESM1_ESM.zip › 1587863219152525_add1.r]

#Supplementary File 1 - R Code for simulations in the paper 'The effect of rare variants on inflation of the test statistics in case-control analyses'.

#R Code to determine the frequency threshold below which the rare variants have an effect on inflation 

#Call the required libraries
library('epicalc')
library('aod')
library('statmod')
library('GenABEL')

#Load a vector of case-control status - 0=control, 1=case, equal case-control ratio in the sample.
load("casecon.status.RData")

simulate_genotypes_exact_het_counts <- function(het,sim,samp){

	#description - function to simulate the genotypes of variants
	#input - het = number of heterozygotes in sample, sim=number of variants to simulate, samp=sample size
	#output - a matrix of sim variants across samp samples. All variants have frequency het.
	
	sim_snps<-mat.or.vec(samp,sim)
	snps<- c(rep(1,het),rep(0,(samp-het)))

	for (i in 1:sim){
		sim_snps[,i] <- sample(snps)
	}
	
	return(sim_snps)
}

assoc<- function(rand.casecon,het,sim,samp){

	#description - function to run association tests on simulated variants
	#input - rand.casecon = vector of case-control status, het = number of heterozygotes in sample, sim = number of variants to simulate, samp = sample size
	#output - table with association results from lrt, wald test, and score test for simulated variants.
	
	#call function to simulate genotypes
	geno<-simulate_genotypes_exact_het_counts(het,sim,samp)
	
	results<-mat.or.vec(sim,9)
	
	for (i in 1:sim){

		#define null for lrt and score tests
		model.null<-glm(rand.casecon~1, family="binomial")

		#alternative model
		model1 <- glm(rand.casecon~geno[,i], family="binomial" )
		sum<-summary(model1)
	
		#lrt 
		out<-lrtest(model.null, model1)
		
		#Wald
		w<-wald.test(b=coef(model1),Sigma=vcov(model1), Terms=2)
		w.out<-data.frame(w$result)
		
		#score
		sc<-glm.scoretest(model.null,geno[,i])
		score.stat<-sc^2
		score.pval<-1-pchisq(score.stat,1)
		
		#results
		results[i,]<-c(i,sum$coef[2,1],sum$coef[2,2],out$Chisquared, out$p.value,w.out[1,1],w.out[3,1],score.stat,score.pval)
	}

	colnames(results)<- c("SNP","Beta","StdError", "lrt_Chi2", "lrt_p-value","wald_chi","wald_pval","score_chi","score_pval")
	return(results)
}

auto_casecon_sim<-function(rand.casecon,samp,sim,freq){
	#description - function to repeat simulations across range of variant frequencies
	#input - rand.casecon = vector of case-control status, samp= sample size, sim = number of variants, freq = range of variant frequencies.
	#output - table of association results for each frequency written to file.
	
	for (het in freq){
	
		casecon.res<-assoc(rand.casecon,het,sim,samp)
		write.table(casecon.res,file=paste("casecon.res",het,"-1.txt",sep=""),sep="\t")
		
	}
}

#R Code to determine the size of the effect of frequency on inflation

#Generate a null dataset with same distribution of MAF as OCAC exome array

#Determine the number of variants at each MAF in the OCAC exome array
load("ocac_exome.RData")

s<-summary(ocac)
count<-0
maf<-seq(0.00001,0.5,0.00001)
var_nums<-rep(0,50000)

for ( i in maf){
	count<-count+1
	var_nums[count]<-dim(s[s[,8]<i,])[1]
}

adj_var_nums<-rep(0,50000)
adj_var_nums[1]<-var_nums[1]

for (j in 2:50000){
	adj_var_nums[j]<-var_nums[j]-var_nums[j-1]
}
 
#Simulate a null mixed freq dataset with the same frequency distribution as the OCAC exome array

#Use exact het counts for variants with less 10 hets

#numbers of variants at exact hets in ocac exome
dist_nums<-c(29281,16010,10547,7660,5778,4529,3581,3023,2604,1855)
hets_inmaf<-c(0.00008,0.00015,0.00022,0.00029,0.00036,0.00043,0.0005,0.00057,0.00064,0.00071)

#number of variants at each het scaled down to new dataset 
dist<-round((dist_nums/153529)*100000,0)


#simulate variants with frequency of ten hets or less
dat<-rep(NA,7047)
	
for (i in 1:10){
	
	snps<-c(rep(2,i),rep(1,(7047-i)))	
	sim_snps<-mat.or.vec(7047,dist[i])
		
	for (j in 1:dist[i]){
		sim_snps[,j] <-sample(snps)
	}

dat<-cbind(dat,sim_snps)

}
dat<-dat[,-1]

#simulate using hwe for variants with more than 10 hets
#hwe_vars - list of number of variants across range of mafs

dist_nums2<-hwe_vars[,2]
dist2_noround<-(dist_nums2/153529)*100000
dist2<-round((dist_nums2/153529)*100000,0)


#Round variants to make up 100,000 variants exactly 		
dec<-dist2_noround %% 1
extra_roundups<-which(dec>=0.5 & dec <0.605)
dist2[extra_roundups]<-dist2[extra_roundups]-1
not_select<-which(dist2==1)
select<-setdiff(c(1:10081),not_select)
rounddowns<-sample(select,775,replace=F)	
dist2[rounddowns]<-dist2[rounddowns]-1			

#calculate hwe probabilities and simulate variants

all_hwe<-sum(dist2)
mafs<-hwe_vars[,1]

dat2<-mat.or.vec(7047,all_hwe)
p<-rep(0,3)
count<-1

for (j in 1:length(mafs)){

	p[1]<-(1-mafs[j])^2
	p[2]<-2*mafs[j]*(1-mafs[j])
	p[3]<-mafs[j]^2
	
	genos<-mat.or.vec(7047,dist2[j])
	for (k in 1:7047){
	
		if (dist2[j]==1){
			genos[k]<-which(rmultinom(1,1,c(p[1],p[2],p[3]))==1)
		}else{	
			for (l in 1:dist2[j]){
				genos[k,l]<-which(rmultinom(1,1,c(p[1],p[2],p[3]))==1)
			}
		}
	}
	
	dat2[,count:(count+dist2[j]-1)]<-genos
	count<-count+dist2[j]
}

#Split dataset at 20 het frequency threshold - below = less7047, above = gr7047

sim_data<-function(i){
	#Purpose - Sample variants with replacement from above and below the frequency threshold in the null dataset
	#Input - i = the number of the simulated dataset - out of 1000 repeats
    #Output - a null dataset with variant frequencies representative of a rare variant dataset

	x<-sample(1:ncol(less7047), 63229, replace=T)
	set1<-less7047[,x]
	y<-sample(1:ncol(gr7047),36931,replace=T)
	set2<-gr7047[,y]
	set3<-cbind(set1,set2)
	save(set3,file=paste("set3-",i,".RData",sep=""))
}


assoc2<-function(pheno,geno,m,j){
	#Purpose - run association tests on simulated null datasets
	#Input - pheno = vector of case-control status, geno= simulated dataset from the null dataset, 
	# m= vector of mafs of variants, j = number of simulated dataset (1 to 1000) 
	
	chi_lrt<-rep(0,100000)
	chi_w<-rep(0,100000)
	chi_sc<-rep(0,100000)

	for (i in 1:100000){
	
		#define null for lrt and score tests
		model.null<-glm(pheno~1, family="binomial")

		#alternative model
		model1 <- glm(pheno~geno[,i], family="binomial" )
		
		#lrt 
		out<-lrtest(model.null, model1)
		
		#Wald
		w<-wald.test(b=coef(model1),Sigma=vcov(model1), Terms=2)
		w.out<-data.frame(w$result)
		
		#score
		sc<-glm.scoretest(model.null,geno[,i])
		score.stat<-sc^2
		
		chi_lrt[i]<-out$Chisquared
		chi_w[i]<-w.out[1,1]
		chi_sc[i]<-score.stat
		
	}

	res<-cbind(m,chi_lrt,chi_w,chi_sc)		
	save(res, file=paste("res-",j,".RData",sep=""))
}

	
	
